# Supplementary material for: Synthesis and Antioxidant Properties of Novel 1,2,3-Triazole-Containing Nitrones
Source: Antioxidants (Basel). 2022 Dec 24;12(1):36. doi: 10.3390/antiox12010036 (PMC9854728; doi:10.3390/antiox12010036)
Supplement: Supplementary file 1 [file antioxidants-12-00036-s001.zip]

Archive with 1 entries (1 files):
- antioxidants-2120168-supplementary.pdf
